# Supplementary material for: Per1/Per2 knockout Affects Spleen Immune Function in Elderly Mice via Inducing Spleen Lymphocyte Ferroptosis
Source: Int J Mol Sci. 2022 Oct 26;23(21):12962. doi: 10.3390/ijms232112962 (PMC9657961; doi:10.3390/ijms232112962)
Supplement: Supplementary file 1 [file ijms-23-12962-s001.zip]

Archive with 1 entries (1 files):
- ijms-1905667-supplementary.pdf
